# Supplementary material for: Dense city centers support less evolutionary unique bird communities than sparser urban areas
Source: iScience. 2024 Jan 18;27(2):108945. doi: 10.1016/j.isci.2024.108945 (PMC10844830; doi:10.1016/j.isci.2024.108945)
Supplement: Table S1. A list of 134 bird species recorded at 1618 point counts distributed in 17 European cities focused on this study, with the evolutionary distinctiveness (ED) score, total number of observations (N) and total frequency of occurrence regarding the total number of point counts (%), for each ca — The order of species in the table is based on their relative abundance. The ED score was extracted at www.edgeofexistence.org. [file mmc2.xlsx]

## Sheet: Table S1
Species	Name	ED score	N low	N medium	N high	N total	% low	% medium	% high	% total
Passer domesticus	House sparrow	4.03365	259	357	346	962	26.923	37.11	35.967	59.456
Turdus merula	Blackbird	6.10998	280	296	118	694	40.346	42.651	17.003	42.892
Apus apus	Common swift	6.7247	143	262	270	675	21.185	38.815	40	41.718
Parus major	Great tit	8.60319	264	241	102	607	43.493	39.703	16.804	37.515
Columba palumbus	Common woodpigeon	5.42111	234	197	123	554	42.238	35.56	22.202	34.24
Columba livia	Feral pigeon	4.51029	79	178	292	549	14.39	32.423	53.188	33.931
Streptopelia decaocto	Eurasian collared-dove	4.99177	172	233	131	536	32.09	43.47	24.44	33.127
Pica pica	Eurasian magpie	5.0214	251	182	102	535	46.916	34.019	19.065	33.066
Chloris chloris	European greenfinch	4.08324	176	170	81	427	41.218	39.813	18.97	26.391
Corvus monedula	Eurasian jackdaw	3.86124	73	118	148	339	21.534	34.808	43.658	20.952
Sylvia atricapilla	Eurasian blackcap	7.88295	160	114	27	301	53.156	37.874	8.97	18.603
Cyanistes caeruleus	Eurasian blue Tit	8.69311	141	114	36	291	48.454	39.175	12.371	17.985
Fringilla coelebs	Common chaffinch	9.9462	112	124	38	274	40.876	45.255	13.869	16.934
Corvus corone	Carrion crow	3.55619	128	84	58	270	47.407	31.111	21.481	16.687
Carduelis carduelis	European goldfinch	6.19568	118	94	55	267	44.195	35.206	20.599	16.502
Sturnus vulgaris	Common starling	4.54403	108	106	48	262	41.221	40.458	18.321	16.193
Delichon urbicum	Western house martin	7.95514	69	95	54	218	31.651	43.578	24.771	13.473
Serinus serinus	European serin	4.70147	80	90	37	207	38.647	43.478	17.874	12.794
Phoenicurus ochruros	Black redstart	5.30421	67	70	69	206	32.524	33.981	33.495	12.732
Passer montanus	Eurasian tree sparrow	5.3241	107	70	21	198	54.04	35.354	10.606	12.237
Hirundo rustica	Barn swallow	3.33483	80	63	33	176	45.455	35.795	18.75	10.878
Turdus pilaris	Fieldfare	4.80024	88	68	20	176	50	38.636	11.364	10.878
Erithacus rubecula	European robin	9.84665	91	59	16	166	54.819	35.542	9.639	10.26
Phoenicurus phoenicurus	Common redstart	5.56044	93	60	9	162	57.407	37.037	5.556	10.012
Sturnus unicolor	Spotless starling	4.54403	70	56	36	162	43.21	34.568	22.222	10.012
Troglodytes troglodytes	Northern wren	6.83237	76	31	6	113	67.257	27.434	5.31	6.984
Phylloscopus collybita	Common chiffchaff	4.0821	69	22	6	97	71.134	22.68	6.186	5.995
Ficedula hypoleuca	European pied flycatcher	4.40632	69	22	3	94	73.404	23.404	3.191	5.81
Motacilla alba	White wagtail	5.19213	27	34	22	83	32.53	40.964	26.506	5.13
Garrulus glandarius	Eurasian jay	7.5064	42	28	9	79	53.165	35.443	11.392	4.883
Phylloscopus trochilus	Willow warbler	5.20464	49	17	0	66	74.242	25.758	0	4.079
Sylvia curruca	Lesser whitethroat	5.5192	34	28	3	65	52.308	43.077	4.615	4.017
Larus ridibundus	Black-headed gull	1.82033	14	18	32	64	21.875	28.125	50	3.956
Luscinia megarhynchos	Common nightingale	6.86548	38	18	4	60	63.333	30	6.667	3.708
Muscicapa striata	Spotted flycatcher	5.32578	27	22	10	59	45.763	37.288	16.949	3.646
Prunella modularis	Dunnock	4.90327	25	20	11	56	44.643	35.714	19.643	3.461
Corvus frugilegus	Rook	3.7993	18	18	18	54	33.333	33.333	33.333	3.337
Corvus cornix	Hooded crow	3.55619	12	20	21	53	22.642	37.736	39.623	3.276
Falco tinnunculus	Eurasian kestrel	4.39325	18	16	17	51	35.294	31.373	33.333	3.152
Myiopsitta monachus	Monk parakeet	10.6558	23	20	7	50	46	40	14	3.09
Carduelis cannabina	Common linnet	4.08324	26	13	9	48	54.167	27.083	18.75	2.967
Larus argentatus	European herring gull	1.20476	6	9	26	41	14.634	21.951	63.415	2.534
Dendrocopos major	Great spotted woodpecker	3.13963	28	8	1	37	75.676	21.622	2.703	2.287
Anas platyrhynchos	Mallard	1.18063	13	14	7	34	38.235	41.176	20.588	2.101
Sylvia melanocephala	Sardinian warbler	4.48236	21	12	1	34	61.765	35.294	2.941	2.101
Certhia brachydactyla	Short-toed treecreeper	9.3597	26	6	0	32	81.25	18.75	0	1.978
Turdus iliacus	Redwing	5.71315	22	10	0	32	68.75	31.25	0	1.978
Upupa epops	Common hoopoe	26.686	18	11	2	31	58.065	35.484	6.452	1.916
Turdus philomelos	Song thrush	8.20049	19	9	1	29	65.517	31.034	3.448	1.792
Psittacula krameri	Rose-ringed parakeet	4.21701	1	8	18	27	3.704	29.63	66.667	1.669
Sitta europaea	Eurasian nuthatch	7.71694	16	10	1	27	59.259	37.037	3.704	1.669
Hippolais polyglotta	Melodious warbler	7.25267	2	15	8	25	8	60	32	1.545
Hirundo daurica	Red-rumped swallow	6.46356	22	3	0	25	88	12	0	1.545
Picus viridis	Eurasian green woodpecker	3.82212	17	6	1	24	70.833	25	4.167	1.483
Apus melba	Alpine swift	10.8336	0	5	16	21	0	23.81	76.19	1.298
Periparus ater	Coal tit	8.69311	14	6	1	21	66.667	28.571	4.762	1.298
Aegithalos caudatus	Long-tailed bushtit	5.75848	12	7	0	19	63.158	36.842	0	1.174
Columba oenas	Stock dove	6.23797	16	3	0	19	84.211	15.789	0	1.174
Carduelis spinus	Eurasian siskin	4.08324	14	4	0	18	77.778	22.222	0	1.112
Larus canus	Mew gull	1.93004	2	4	12	18	11.111	22.222	66.667	1.112
Pyrrhula pyrrhula	Eurasian bullfinch	4.26538	13	3	1	17	76.471	17.647	5.882	1.051
Carduelis flammea	Redpoll	4.08324	13	3	0	16	81.25	18.75	0	0.989
Miliaria calandra	Corn bunting	5.1824	16	0	0	16	100	0	0	0.989
Regulus ignicapilla	Common firecrest	22.8429	10	5	1	16	62.5	31.25	6.25	0.989
Sylvia borin	Garden warbler	7.46721	14	2	0	16	87.5	12.5	0	0.989
Accipiter nisus	Eurasian sparrowhawk	6.71694	3	6	4	13	23.077	46.154	30.769	0.803
Coccothraustes coccothraustes	Hawfinch	6.90221	8	5	0	13	61.538	38.462	0	0.803
Galerida cristata	Crested lark	4.37165	11	1	0	12	91.667	8.333	0	0.742
Saxicola rubetra	Whinchat	7.0712	7	5	0	12	58.333	41.667	0	0.742
Buteo buteo	Eurasian buzzard	1.86878	7	4	0	11	63.636	36.364	0	0.68
Carpodacus mexicanus	House finch	4.08324	0	0	11	11	0	0	100	0.68
Lanius senator	Woodchat shrike	5.35738	11	0	0	11	100	0	0	0.68
Sylvia communis	Greater whitethroat	5.24062	5	6	0	11	45.455	54.545	0	0.68
Emberiza cirlus	Cirl bunting	5.39281	10	0	0	10	100	0	0	0.618
Athene noctua	Little owl	13.4258	6	1	2	9	66.667	11.111	22.222	0.556
Cuculus canorus	Common cuckoo	5.22524	8	1	0	9	88.889	11.111	0	0.556
Emberiza melanocephala	Black-headed bunting	5.55581	9	0	0	9	100	0	0	0.556
Gallinula chloropus	Common moorhen	7.19058	3	4	2	9	33.333	44.444	22.222	0.556
Hippolais icterina	Icterine warbler	7.25267	6	2	1	9	66.667	22.222	11.111	0.556
Oriolus oriolus	Eurasian golden oriole	6.06347	6	3	0	9	66.667	33.333	0	0.556
Poecile montanus	Willow tit	8.69311	8	0	1	9	88.889	0	11.111	0.556
Calandrella brachydactyla	Greater short-toed lark	6.91428	8	0	0	8	100	0	0	0.494
Fulica atra	Common coot	6.3417	7	1	0	8	87.5	12.5	0	0.494
Otus scops	Eurasian scops-owl	5.66319	0	6	2	8	0	75	25	0.494
Streptopelia turtur	European turtle-dove	4.61955	8	0	0	8	100	0	0	0.494
Alopochen aegyptiacus	Egyptian goose	4.8004	6	1	0	7	85.714	14.286	0	0.433
Ardea cinerea	Grey heron	5.97025	4	3	0	7	57.143	42.857	0	0.433
Phalacrocorax carbo	Great cormorant	7.97447	3	3	1	7	42.857	42.857	14.286	0.433
Phasianus colchicus	Common pheasant	5.27916	6	1	0	7	85.714	14.286	0	0.433
Cettia cetti	Cetti's warbler	10.4882	5	1	0	6	83.333	16.667	0	0.371
Dendrocopos syriacus	Syrian woodpecker	3.11594	4	2	0	6	66.667	33.333	0	0.371
Larus michahellis	Yellow-legged gull	1.16132	0	6	0	6	0	100	0	0.371
Carpodacus erythrinus	Common rosefinch	6.14574	3	2	0	5	60	40	0	0.309
Falco naumanni	Lesser kestrel	7.17523	1	0	4	5	20	0	80	0.309
Falco peregrinus	Peregrine falcon	3.93268	0	2	3	5	0	40	60	0.309
Ciconia ciconia	White stork	13.6466	2	0	2	4	50	0	50	0.247
Hippolais polyglotta	Melodious warbler	7.25267	2	2	0	4	50	50	0	0.247
Jynx torquilla	Eurasian wryneck	9.54013	1	3	0	4	25	75	0	0.247
Alauda arvensis	Eurasian skylark	5.35129	1	1	1	3	33.333	33.333	33.333	0.185
Dendrocopos minor	Lesser spotted woodpecker	4.95211	2	1	0	3	66.667	33.333	0	0.185
Egretta alba	Great white egret	14.0693	3	0	0	3	100	0	0	0.185
Sterna hirundo	Common tern	3.68522	1	1	1	3	33.333	33.333	33.333	0.185
Turdus viscivorus	Mistle thrush	8.37903	2	1	0	3	66.667	33.333	0	0.185
Acrocephalus schoenobaenus	Sedge warbler	4.97405	1	1	0	2	50	50	0	0.124
Anser anser	Greylag goose	2.31521	2	0	0	2	100	0	0	0.124
Corvus corax	Common raven	2.74527	1	1	0	2	50	50	0	0.124
Dryocopus martius	Black woodpecker	4.34643	2	0	0	2	100	0	0	0.124
Larus melanocephalus	Mediterranean gull	1.93959	0	1	1	2	0	50	50	0.124
Lophophanes cristatus	Crested tit	8.69311	1	0	1	2	50	0	50	0.124
Luscinia luscinia	Thrush nightingale	6.86964	1	0	1	2	50	0	50	0.124
Milvus migrans	Black kite	8.46939	1	0	1	2	50	0	50	0.124
Motacilla cinerea	Grey wagtail	5.32165	1	1	0	2	50	50	0	0.124
Oenanthe oenanthe	Northern wheatear	4.3122	0	2	0	2	0	100	0	0.124
Petronia petronia	Rock sparrow	10.1101	1	0	1	2	50	0	50	0.124
Phylloscopus sibilatrix	Wood warbler	5.83981	0	2	0	2	0	100	0	0.124
Scolopax rusticola	Eurasian woodcock	10.2909	2	0	0	2	100	0	0	0.124
Sylvia nisoria	Barred warbler	7.07967	2	0	0	2	100	0	0	0.124
Accipiter gentilis	Northern goshawk	8.81098	1	0	0	1	100	0	0	0.062
Acrocephalus arundinaceus	Great reed-warbler	3.64607	0	1	0	1	0	100	0	0.062
Acrocephalus palustris	Marsh warbler	5.08903	1	0	0	1	100	0	0	0.062
Acrocephalus scirpaceus	Common reed-warbler	3.86139	1	0	0	1	100	0	0	0.062
Alcedo atthis	Common kingfisher	7.66084	0	1	0	1	0	100	0	0.062
Anthus trivialis	Tree pipit	5.65767	1	0	0	1	100	0	0	0.062
Circus aeruginosus	Western marsh-harrier	4.75991	0	1	0	1	0	100	0	0.062
Emberiza citrinella	Yellowhammer	3.44528	1	0	0	1	100	0	0	0.062
Emberiza schoeniclus	Reed bunting	4.90976	1	0	0	1	100	0	0	0.062
Haematopus ostralegus	Eurasian oystercatcher	7.09083	1	0	0	1	100	0	0	0.062
Ixobrychus minutus	Common little bittern	20.633	1	0	0	1	100	0	0	0.062
Larus fuscus	Lesser black-backed gull	1.2652	1	0	0	1	100	0	0	0.062
Loxia curvirostra	Red crossbill	2.15629	0	1	0	1	0	100	0	0.062
Poecile palustris	Marsh tit	8.69311	1	0	0	1	100	0	0	0.062
Regulus regulus	Goldcrest	19.8903	1	0	0	1	100	0	0	0.062
Serinus canaria	Island canary	5.05232	0	0	1	1	0	0	100	0.062
Tachybaptus ruficollis	Little grebe	20.0155	1	0	0	1	100	0	0	0.062

## Sheet: info
Table S1. A list of 134 bird species recorded at 1618 point counts distributed in 17 European cities focused on this study, with the evolutionary distinctiveness (ED) score, total number of observations (N) and total frequency of occurrence regarding the total number of point counts (%), for each category of urban based on the building density (low, medium, high). The order of species in the tabl…
